# Supplementary material for: Determinants of Sensitivity to DZNep Induced Apoptosis in Multiple Myeloma Cells
Source: PLoS One. 2011 Jun 24;6(6):e21583. doi: 10.1371/journal.pone.0021583 (PMC3123372; doi:10.1371/journal.pone.0021583)
Supplement: Table S1 — Primer Sequences for quantitative PCR. (XLSX) [file pone.0021583.s005.xlsx]

## Sheet: Table S1
Table S1
Primer Sequences for quantitative PCR
Gene	Forward Primer Sequence	Reverse Primer Sequence	Sequence Derived From	product size (bp)
ALOX5	TACCAGTTCCTGAATGGCTGCA	CGATGAAAATGTTCCCTTGCTGG	NM_000698.2	151
β-Actin	CTCACCGAGCGCGGCTACAG	CAGGCAGCTCGTAGCTCTTCTC	GenBank: X00351.1	154
Bcl-2	ATGGCGCACGCTGGGAGAACA	CCGCATCCCACTCGTAGCCC	NM_000633.2	97
