# Supplementary material for: Determinants of Sensitivity to DZNep Induced Apoptosis in Multiple Myeloma Cells
Source: PLoS One. 2011 Jun 24;6(6):e21583. doi: 10.1371/journal.pone.0021583 (PMC3123372; doi:10.1371/journal.pone.0021583)
Supplement: Table S2 — Specially differentially expressed genes (fold changes >2) in sensitive MM cell lines (H929 and MM1.S) exposed to DZNep. (XLSX) [file pone.0021583.s006.xlsx]

## Sheet: Table S2
Table S2
Specially differentially expressed genes (fold changes > 2) in sensitive MM cell lines (H929 and MM1.S) exposed to DZNep
Sequence ID	H929	MM1.S	Average	Gene symbol	Gene name
244804_at	8.868	4.434	6.651	SQSTM1	Sequestosome 1
203395_s_at	10.16	2.599	6.3795	HES1	hairy and enhancer of split 1, (Drosophila)
210387_at	3.136	8.206	5.671	HIST1H2BG	histone 1, H2bg
1556095_at	7.399	2.281	4.84	UNC13C	unc-13 homolog C (C. elegans)
1556096_s_at	7.196	2.094	4.645	UNC13C	unc-13 homolog C (C. elegans)
209847_at	4.075	4.762	4.4185	CDH17	cadherin 17, LI cadherin (liver-intestine)
236449_at	5.26	2.972	4.116	CSTB	Cystatin B (stefin B)
1554594_at	3.07	4.855	3.9625	LOC201175	hypothetical protein LOC201175
201939_at	2.952	4.669	3.8105	PLK2	polo-like kinase 2 (Drosophila)
204232_at	2.036	4.597	3.3165	FCER1G	Fc fragment of IgE, high affinity I, receptor for; gamma polypeptide
214481_at	3.108	3.29	3.199	HIST1H2AM	histone 1, H2am
1552531_a_at	2.307	3.993	3.15	NALP11	NACHT, leucine rich repeat and PYD containing 11
219885_at	3.495	2.54	3.0175	SLFN12	schlafen family member 12
212001_at	3.509	2.201	2.855	SFRS14	splicing factor, arginine/serine-rich 14
224566_at	2.889	2.58	2.7345	TncRNA	trophoblast-derived noncoding RNA
209398_at	2.314	2.899	2.6065	HIST1H1C	histone 1, H1c
217490_at	2.674	2.489	2.5815	---	MRNA; cDNA DKFZp564P073 (from clone DKFZp564P073)
226576_at	2.128	2.954	2.541	ARHGAP26	Rho GTPase activating protein 26
228490_at	2.452	2.624	2.538	ABHD2	abhydrolase domain containing 2
219622_at	3.045	2.003	2.524	RAB20	RAB20, member RAS oncogene family
222281_s_at	2.621	2.421	2.521	LOC642299 /// LOC651957	hypothetical protein LOC642299 /// hypothetical protein LOC651957
210538_s_at	2.43	2.577	2.5035	BIRC3	baculoviral IAP repeat-containing 3
230295_at	2.139	2.861	2.5	SOLH	small optic lobes homolog (Drosophila)
201502_s_at	2.01	2.859	2.4345	NFKBIA	nuclear factor of kappa light polypeptide gene enhancer in B-cells inhibitor, alpha
236937_at	2.767	2.014	2.3905	KIAA0804	KIAA0804
230805_at	2.663	2.117	2.39	---	Transcribed locus, strongly similar to XP_511906.1 PREDICTED: similar to KIAA0612 protein [Pan troglodytes]
226858_at	2.36	2.586	2.473	CSNK1E	Casein kinase 1, epsilon
212288_at	2.172	2.598	2.385	FNBP1	formin binding protein 1
226200_at	2.616	2.082	2.349	VARSL	valyl-tRNA synthetase like
205566_at	2.228	2.47	2.349	ABHD2	abhydrolase domain containing 2
231954_at	2.502	2.172	2.337	DKFZP434I0714	hypothetical protein DKFZP434I0714
1557067_s_at	2.359	2.261	2.31	LUC7L	LUC7-like (S. cerevisiae)
242705_x_at	2.121	2.498	2.3095	---	Full length insert cDNA clone YT86E01
212791_at	2.453	2.165	2.309	FLJ38984	hypothetical protein FLJ38984
213750_at	2.478	2.139	2.3085	---	Full length insert cDNA YH77E09
49679_s_at	2.062	2.503	2.2825	MMP24	Matrix metallopeptidase 24 (membrane-inserted)
230465_at	2.469	2.056	2.2625	HS2ST1	heparan sulfate 2-O-sulfotransferase 1
201822_at	2.272	2.245	2.2585	TIMM17A	translocase of inner mitochondrial membrane 17 homolog A (yeast)
202270_at	2.338	2.155	2.2465	GBP1	guanylate binding protein 1, interferon-inducible, 67kDa /// guanylate binding protein 1, interferon-inducible, 67kDa
204563_at	2.117	2.332	2.2245	SELL	selectin L (lymphocyte adhesion molecule 1)
212905_at	2.157	2.268	2.2125	CSTF2T	cleavage stimulation factor, 3' pre-RNA, subunit 2, 64kDa, tau variant
202560_s_at	2.22	2.172	2.196	C1orf77	chromosome 1 open reading frame 77
223995_at	2.375	2.007	2.191	SLC12A9	solute carrier family 12 (potassium/chloride transporters), member 9
230129_at	2.263	2.114	2.1885	C10orf89	chromosome 10 open reading frame 89
201739_at	2.083	2.258	2.1705	SGK	serum/glucocorticoid regulated kinase
202814_s_at	2.109	2.14	2.1245	HEXIM1	hexamethylene bis-acetamide inducible 1
238937_at	2.104	2.088	2.096	ZNF420	zinc finger protein 420
229068_at	2.063	2.056	2.0595	CCT5	chaperonin containing TCP1, subunit 5 (epsilon)
205559_s_at	0.469	0.489	0.479	PCSK5	proprotein convertase subtilisin/kexin type 5
228287_at	0.455	0.499	0.477	ING5 /// LOC653066 /// LOC653474 /// LOC653494	inhibitor of growth family, member 5 /// similar to inhibitor of growth family, member 5 /// similar to inhibitor of growth family, member 5 /// similar to inhibitor of growth family, member 5
213616_at	0.466	0.48	0.473	C18orf10	chromosome 18 open reading frame 10
235132_at	0.462	0.474	0.468	LOC254128	hypothetical protein LOC254128
231808_at	0.485	0.449	0.467	KRTAP4-7	Keratin associated protein 4-7
227726_at	0.451	0.48	0.4655	RNF166	ring finger protein 166
203998_s_at	0.495	0.435	0.465	SYT1	synaptotagmin I
205603_s_at	0.463	0.46	0.4615	DIAPH2	diaphanous homolog 2 (Drosophila)
210534_s_at	0.492	0.429	0.4605	EPPB9	B9 protein
225808_at	0.489	0.429	0.459	LOC124512	hypothetical protein LOC124512
229748_x_at	0.472	0.431	0.4515	LOC389830 /// LOC389833 /// LOC642282 /// LOC653071	similar to Tektin-3 /// similar to hypothetical protein MGC27019 /// similar to Tektin-3 /// similar to CG32820-PA, isoform A
214727_at	0.48	0.417	0.4485	BRCA2	breast cancer 2, early onset
219038_at	0.436	0.459	0.4475	MORC4	MORC family CW-type zinc finger 4
208107_s_at	0.402	0.493	0.4475	LOC81691	exonuclease NEF-sp /// exonuclease NEF-sp
205901_at	0.483	0.409	0.446	PNOC	prepronociceptin
235333_at	0.409	0.48	0.4445	B4GALT6	UDP-Gal:betaGlcNAc beta 1,4- galactosyltransferase, polypeptide 6
227027_at	0.395	0.494	0.4445	---	Clone 114 tumor rejection antigen
224759_s_at	0.482	0.404	0.443	C12orf23	chromosome 12 open reading frame 23
219437_s_at	0.445	0.441	0.443	ANKRD11	ankyrin repeat domain 11
226601_at	0.444	0.44	0.442	SLC30A7	solute carrier family 30 (zinc transporter), member 7
224628_at	0.473	0.409	0.441	C2orf30	chromosome 2 open reading frame 30
229497_at	0.438	0.443	0.4405	ANKDD1A	ankyrin repeat and death domain containing 1A
226150_at	0.426	0.454	0.44	PPAPDC1B	Phosphatidic acid phosphatase type 2 domain containing 1B
210807_s_at	0.47	0.409	0.4395	SLC16A7	solute carrier family 16, member 7 (monocarboxylic acid transporter 2)
234701_at	0.47	0.407	0.4385	ANKRD11	ankyrin repeat domain 11
220985_s_at	0.377	0.497	0.437	RNF170	ring finger protein 170 /// ring finger protein 170
202848_s_at	0.377	0.481	0.429	GRK6	G protein-coupled receptor kinase 6
226969_at	0.46	0.397	0.4285	LOC149448	hypothetical protein LOC149448
227332_at	0.476	0.38	0.428	SF3A2	Full-length cDNA clone CS0DD005YE10 of Neuroblastoma Cot 50-normalized of Homo sapiens (human) /// Splicing factor 3a, subunit 2, 66kDa
227330_x_at	0.439	0.416	0.4275	LOC389830 /// LOC389833 /// LOC642282 /// LOC653071	similar to Tektin-3 /// similar to hypothetical protein MGC27019 /// similar to Tektin-3 /// similar to CG32820-PA, isoform A
220603_s_at	0.382	0.47	0.426	MCTP2	multiple C2 domains, transmembrane 2
1558801_at	0.379	0.473	0.426	FLJ39349	Hypothetical protein LOC644115
228628_at	0.421	0.43	0.4255	---	Homo sapiens, clone IMAGE:4693260, mRNA
1556123_a_at	0.405	0.445	0.425	---	Homo sapiens, clone IMAGE:4863312, mRNA
215285_s_at	0.369	0.477	0.423	PHTF1	putative homeodomain transcription factor 1
211056_s_at	0.412	0.433	0.4225	SRD5A1	steroid-5-alpha-reductase, alpha polypeptide 1 (3-oxo-5 alpha-steroid delta 4-dehydrogenase alpha 1) /// steroid-5-alpha-reductase, alpha polypeptide 1 (3-oxo-5 alpha-steroid delta 4-dehydrogenase alpha 1)
206574_s_at	0.361	0.484	0.4225	PTP4A3	protein tyrosine phosphatase type IVA, member 3
221802_s_at	0.43	0.414	0.422	KIAA1598	KIAA1598
207057_at	0.378	0.45	0.414	SLC16A7	solute carrier family 16, member 7 (monocarboxylic acid transporter 2)
210191_s_at	0.445	0.38	0.4125	PHTF1	putative homeodomain transcription factor 1
217837_s_at	0.401	0.409	0.405	VPS24	vacuolar protein sorting 24 homolog (S. cerevisiae)
235275_at	0.383	0.419	0.401	OXCT2	3-oxoacid CoA transferase 2
202332_at	0.353	0.449	0.401	CSNK1E	casein kinase 1, epsilon
235429_at	0.322	0.474	0.398	EIF3S6	Eukaryotic translation initiation factor 3, subunit 6 48kDa
203706_s_at	0.361	0.43	0.3955	FZD7	frizzled homolog 7 (Drosophila)
226322_at	0.405	0.382	0.3935	TMTC1 /// LOC653626	transmembrane and tetratricopeptide repeat containing 1 /// similar to ARG99 protein
225599_s_at	0.293	0.488	0.3905	DKFZP779L1068	PRO0845
203791_at	0.393	0.382	0.3875	DMXL1	Dmx-like 1
208165_s_at	0.465	0.305	0.385	PRSS16	protease, serine, 16 (thymus)
241866_at	0.371	0.398	0.3845	SLC16A7	solute carrier family 16, member 7 (monocarboxylic acid transporter 2)
213836_s_at	0.301	0.466	0.3835	WIPI1	WD repeat domain, phosphoinositide interacting 1
212890_at	0.438	0.328	0.383	MGC15523	hypothetical protein MGC15523
202375_at	0.454	0.309	0.3815	SEC24D	SEC24 related gene family, member D (S. cerevisiae)
226743_at	0.318	0.442	0.38	SLFN11	schlafen family member 11
226104_at	0.365	0.393	0.379	RNF170	ring finger protein 170
225411_at	0.441	0.31	0.3755	TMEM87B	Transmembrane protein 87B
212492_s_at	0.496	0.25	0.373	JMJD2B	jumonji domain containing 2B
33304_at	0.485	0.247	0.366	ISG20	interferon stimulated exonuclease gene 20kDa
212353_at	0.252	0.466	0.359	SULF1	sulfatase 1
225756_at	0.372	0.461	0.4165	CSNK1E	casein kinase 1, epsilon
211200_s_at	0.336	0.379	0.3575	EFCAB2	EF-hand calcium binding domain 2
223608_at	0.333	0.38	0.3565	EFCAB2	EF-hand calcium binding domain 2
222436_s_at	0.367	0.343	0.355	VPS24	vacuolar protein sorting 24 homolog (S. cerevisiae)
33778_at	0.447	0.262	0.3545	TBC1D22A	TBC1 domain family, member 22A
204698_at	0.444	0.26	0.352	ISG20	interferon stimulated exonuclease gene 20kDa
225681_at	0.366	0.333	0.3495	CTHRC1	collagen triple helix repeat containing 1
206698_at	0.36	0.339	0.3495	XK	X-linked Kx blood group (McLeod syndrome)
225603_s_at	0.35	0.348	0.349	DKFZP779L1068	PRO0845
241925_x_at	0.24	0.457	0.3485	---	Transcribed locus
224990_at	0.497	0.197	0.347	C4orf34	chromosome 4 open reading frame 34
225128_at	0.341	0.347	0.344	KDELC2	KDEL (Lys-Asp-Glu-Leu) containing 2
222309_at	0.395	0.291	0.343	C6orf62	Chromosome 6 open reading frame 62
203006_at	0.285	0.4	0.3425	INPP5A	inositol polyphosphate-5-phosphatase, 40kDa
1556194_a_at	0.411	0.271	0.341	---	CDNA FLJ33585 fis, clone BRAMY2012163
208962_s_at	0.476	0.205	0.3405	FADS1	fatty acid desaturase 1
219972_s_at	0.355	0.323	0.339	C14orf135	chromosome 14 open reading frame 135
204992_s_at	0.316	0.359	0.3375	PFN2	profilin 2
210276_s_at	0.32	0.351	0.3355	TRIOBP	TRIO and F-actin binding protein
224901_at	0.496	0.174	0.335	SCD5	stearoyl-CoA desaturase 5
242843_at	0.254	0.413	0.3335	BCAN	Brevican
208964_s_at	0.435	0.222	0.3285	FADS1	fatty acid desaturase 1
213610_s_at	0.195	0.438	0.3165	KLHL23	kelch-like 23 (Drosophila)
202304_at	0.335	0.29	0.3125	FNDC3A	fibronectin type III domain containing 3A
226931_at	0.332	0.281	0.3065	TMTC1 /// LOC653626	transmembrane and tetratricopeptide repeat containing 1 /// similar to ARG99 protein
203688_at	0.394	0.207	0.3005	PKD2	polycystic kidney disease 2 (autosomal dominant)
208963_x_at	0.355	0.242	0.2985	FADS1	fatty acid desaturase 1
218923_at	0.36	0.205	0.2825	CTBS	chitobiase, di-N-acetyl-
230003_at	0.251	0.288	0.2695	---	Transcribed locus
210046_s_at	0.372	0.161	0.2665	IDH2	isocitrate dehydrogenase 2 (NADP+), mitochondrial
227164_at	0.318	0.209	0.2635	SFRS1	Splicing factor, arginine/serine-rich 1 (splicing factor 2, alternate splicing factor)
226886_at	0.194	0.303	0.2485	---	Clone 114 tumor rejection antigen
204364_s_at	0.296	0.19	0.243	REEP1	receptor accessory protein 1
238029_s_at	0.176	0.31	0.243	SLC16A14	solute carrier family 16, member 14 (monocarboxylic acid transporter 14)
217678_at	0.0446	0.38	0.2123	SLC7A11	solute carrier family 7, (cationic amino acid transporter, y+ system) member 11
204446_s_at	0.11	0.232	0.171	ALOX5	arachidonate 5-lipoxygenase
