# Supplementary material for: Determinants of Sensitivity to DZNep Induced Apoptosis in Multiple Myeloma Cells
Source: PLoS One. 2011 Jun 24;6(6):e21583. doi: 10.1371/journal.pone.0021583 (PMC3123372; doi:10.1371/journal.pone.0021583)
Supplement: Table S3 — Specially differentially expressed genes (fold changes >2) in insensitive MM cell lines (KMS18 and OPM-2) exposed to DZNep. (XLSX) [file pone.0021583.s007.xlsx]

## Sheet: Table S3
Table S3
Specially differentially expressed genes (fold changes > 2) in insensitive MM cell lines (KMS18 and OPM-2) exposed to DZNep
Sequence ID	KMS18	OPM-2	Average	Gene symbol	Gene name
203595_s_at	3.992	2.448	3.22	IFIT5	interferon-induced protein with tetratricopeptide repeats 5
236280_at	2.731	2.342	2.5365	---	Transcribed locus
226993_at	2.098	2.103	2.1005	---	CDNA FLJ46626 fis, clone TRACH2001612
238464_at	2.086	2.024	2.055	LOC375251 /// LOC652726	KIAA1641-like /// similar to ankyrin repeat domain 36
224496_s_at	0.494	0.433	0.4635	TMEM107	transmembrane protein 107 /// transmembrane protein 107
235456_at	0.48	0.329	0.4045	---	CDNA clone IMAGE:4819084
203758_at	0.466	0.435	0.4505	CTSO	cathepsin O
209052_s_at	0.418	0.329	0.3735	WHSC1	Wolf-Hirschhorn syndrome candidate 1
204497_at	0.41	0.474	0.442	ADCY9	adenylate cyclase 9
227893_at	0.361	0.458	0.4095	C9orf130	chromosome 9 open reading frame 130
234989_at	0.31	0.458	0.384	TncRNA	trophoblast-derived noncoding RNA
