# Supplementary material for: Determinants of Sensitivity to DZNep Induced Apoptosis in Multiple Myeloma Cells
Source: PLoS One. 2011 Jun 24;6(6):e21583. doi: 10.1371/journal.pone.0021583 (PMC3123372; doi:10.1371/journal.pone.0021583)
Supplement: Table S4 — Common differentially expressed genes (fold changes >2) in MM cell lines exposed to DZNep. (XLSX) [file pone.0021583.s008.xlsx]

## Sheet: Table S4
Table S4
Common differentially expressed genes (fold changes > 2) in MM cell lines exposed to DZNep
Sequence ID	H929	MM1.S	KMS18	OPM-2	Average	Gene symbol	Gene name
1565735_at	14.02	3.138	2.005	6.374	6.38425	CCND2	Cyclin D2
230192_at	4.896	7.264	3	6.056	5.304	RFP2	ret finger protein 2
244035_at	7.683	3.221	2.624	3.589	4.27925	BCL2	B-cell CLL/lymphoma 2
1569129_s_at	3.007	3.009	3.694	5.503	3.80325	---	Homo sapiens, clone IMAGE:4695648, mRNA
242300_at	5.881	3.59	3.243	2.267	3.74525	---	Ubiquitin B (UBB) mRNA, 3' UTR and genetic suppressor element
229943_at	3.791	4.65	2.9	3.613	3.7385	RFP2	ret finger protein 2
228108_at	4.621	2.845	3.669	3.167	3.5755	---	CDNA clone IMAGE:5263177
202815_s_at	4.074	3.698	2.655	3.675	3.5255	HEXIM1	hexamethylene bis-acetamide inducible 1
229814_at	2.83	4.039	2.805	3.404	3.2695	---	Transcribed locus
211468_s_at	3.783	4.126	2.409	2.608	3.2315	RECQL5	RecQ protein-like 5
1556361_s_at	2.817	3.764	2.278	3.994	3.21325	ANKRD13C	ankyrin repeat domain 13C
213718_at	4.186	3.08	2.66	2.056	2.9955	RBM4	RNA binding motif protein 4
233078_at	4.193	2.478	2.089	2.941	2.92525	API5	apoptosis inhibitor 5
219828_at	3.457	2.977	2.448	2.676	2.8895	C9orf86	chromosome 9 open reading frame 86
230821_at	2.769	2.319	2.413	4.03	2.88275	SLC12A8	Solute carrier family 12 (potassium/chloride transporters), member 8
212565_at	4.112	2.381	2.665	2.133	2.82275	STK38L	serine/threonine kinase 38 like
1557487_at	2.382	2.148	2.634	3.301	2.61625	---	CDNA clone IMAGE:4797099
1554158_at	3.057	2.545	2.334	2.448	2.596	ZMYND11	zinc finger, MYND domain containing 11
235625_at	2.713	2.687	2.192	2.701	2.57325	VPS41	vacuolar protein sorting 41 (yeast)
241721_at	2.4	2.842	2.006	2.889	2.53425	---	CDNA FLJ37844 fis, clone BRSSN2012622
242273_at	2.802	3.054	2.098	2.118	2.518	---	Transcribed locus
244428_at	2.241	2.145	3.392	2.049	2.45675	DNMT3A	DNA (cytosine-5-)-methyltransferase 3 alpha
206919_at	2.664	2.172	2.04	2.934	2.4525	ELK4	ELK4, ETS-domain protein (SRF accessory protein 1)
235532_at	2.079	2.324	2.462	2.87	2.43375	---	CDNA clone IMAGE:5302913
215725_at	2.716	2.54	2.058	2.274	2.397	DGCR11	DiGeorge syndrome critical region gene 11
202784_s_at	0.475	0.425	0.448	0.446	0.4485	NNT	nicotinamide nucleotide transhydrogenase
228809_at	0.471	0.422	0.36	0.472	0.43125	CXorf40A	Chromosome X open reading frame 40A
202783_at	0.414	0.331	0.479	0.492	0.429	NNT	nicotinamide nucleotide transhydrogenase
210959_s_at	0.369	0.414	0.426	0.395	0.401	SRD5A1	steroid-5-alpha-reductase, alpha polypeptide 1 (3-oxo-5 alpha-steroid delta 4-dehydrogenase alpha 1)
207786_at	0.405	0.358	0.383	0.456	0.4005	CYP2R1	cytochrome P450, family 2, subfamily R, polypeptide 1
204675_at	0.31	0.248	0.483	0.494	0.38375	SRD5A1	steroid-5-alpha-reductase, alpha polypeptide 1 (3-oxo-5 alpha-steroid delta 4-dehydrogenase alpha 1)
239069_s_at	0.384	0.258	0.385	0.486	0.37825	LOC642775	Hypothetical protein LOC642775
230561_s_at	0.434	0.3	0.396	0.375	0.37625	FLJ23861	hypothetical protein FLJ23861
225028_at	0.447	0.311	0.224	0.352	0.3335	LOC550643	hypothetical protein LOC550643
225060_at	0.19	0.169	0.486	0.441	0.3215	LRP11	low density lipoprotein receptor-related protein 11
232543_x_at	0.33	0.366	0.211	0.375	0.3205	ARHGAP9	Rho GTPase activating protein 9
221646_s_at	0.287	0.337	0.422	0.199	0.31125	ZDHHC11	zinc finger, DHHC-type containing 11
230388_s_at	0.348	0.197	0.369	0.306	0.305	LOC644246 /// LOC649063	hypothetical protein LOC644246 /// hypothetical protein LOC649063
200962_at	0.256	0.145	0.388	0.324	0.27825	RPL31 /// LOC653773	ribosomal protein L31 /// similar to ribosomal protein L31
228523_at	0.399	0.101	0.385	0.192	0.26925	NANOS1	nanos homolog 1 (Drosophila)
227718_at	0.278	0.192	0.256	0.328	0.2635	PURB	purine-rich element binding protein B
224392_s_at	0.302	0.159	0.327	0.222	0.2525	OPN3	opsin 3 (encephalopsin, panopsin) /// opsin 3 (encephalopsin, panopsin)
219032_x_at	0.305	0.113	0.254	0.17	0.2105	OPN3	opsin 3 (encephalopsin, panopsin)
