# Supplementary material for: Determinants of Sensitivity to DZNep Induced Apoptosis in Multiple Myeloma Cells
Source: PLoS One. 2011 Jun 24;6(6):e21583. doi: 10.1371/journal.pone.0021583 (PMC3123372; doi:10.1371/journal.pone.0021583)
Supplement: Table S5 — Sensitivity to DZNep wasn't associated with t(4;14) translocation in MM. (XLSX) [file pone.0021583.s009.xlsx]

## Sheet: Table S5
Table S5
Sensitivity to DZNep wasn’t associated with t(4;14) translocation in MM
Cell line	T(4;14)	DZNep IC50 µM	DZNep IC75 µM
NCI-H929	Positive	0.37	0.15
MM1.S	Negative	0.55	0.19
KMS11	Positive	>10	3.34
KMS12BM	Negative	>10	1.5
KMS18	Positive	>10	2.9
OPM-2	Positive	>10	0.31
RPMI-8226	Negative	>10	0.36
U266	Negative	>10	1.9
